# Supplementary material for: Genetic diversity and community composition of arbuscular mycorrhizal fungi associated with root and rhizosphere soil of the pioneer plant Pueraria phaseoloides
Source: Imeta. 2022 Sep 30;1(4):e51. doi: 10.1002/imt2.51 (PMC10989906; doi:10.1002/imt2.51)
Supplement: Supplementary file 2 — Supporting information. [file IMT2-1-e51-s001.xlsx]

## Sheet: Table S1
Table S1. List of studies investigating effects of different factors on AMF diversity and communities in different ecosystems with different host plants, as well as different sample types and technologies used.
Authors	Ecosystems	Plant species	Sample types	Methods	Primers	Results (determinant factors)
Jansa et al. 2014	Swiss Agriculture soils		soil samples	﻿quantitative real-time PCR	taxon-specific markers	Soil and geography are more important determinants than management pratices
Xu et al. 2017	NA	Chenopodium ambrosioides	soil samples+root samples	Illumina MiSeq sequence	AMV4.5NF/AMDGR	Plant compartment and soil characters affected AMF communities significantly
Cheng et al. 2013	Agricultural controled system	Lotus japonicus+Glycine max	root samples	3130xl Genetic analyer	LR1/FLR2	P is major factor
Moebius-Clune et al. 2013	Agricultural soils	Maize	spore samples (trap culture)	sequencing	5'-end LSU	Soil texture is major factor
Alguacil et al. 2016	Semiarid Mediterranean soils	Brachypodium retusum	soil samples+root samples	cloning and sequencing	NS1/NS4+AML1/AML2	Soil characteristics driver the AMF community
Stevens et al. 2020	Grassland soils	Digitaria macroblephare+Themeda triandra (C4 grass)	soil samples+root samples	spore identification+fatty acid biomarker+Illumina MiSeq 300	WANDA/AML2	Regional edaphic conditions shape the site-level species pool and plant species actively select root-colonizing Fungal assemblages
Babalola et al. 2022	Agricultural soils	Wheat	soil samples+root samples	spore density+(in/ex)hyphae length+Illumina MiSeq 250	GeoA-2/AML2+NS31/AMDGR	High nitrogen level disrupt the temporal dynamics of AM fungal hyphal growth but not sporulation and community composition
Dumbrell et al. 2011	Grassland soils		soil samples	prosequencing	NS31/AM1+WANDA/NS31	Season is the major factor to determine the AMF community
Liu et al. 2012	Alpine Meadow and Wetland Ecosystems	Elymus nutans (Poaceae)	soil samples+root samples	spore density+(in/ex)hyphae length+restriction fragment length polymorphism (RFLP)	Geoa2/Geo11+NS31/AML2	High fertilizer inputs reduced the biodiversity of AMF
Alimi et al. 2021	Agricultural soils	Eleven legumes	root samples	Illumina MiSeq sequence	AML1/AML2+AMV4.5NF/AMDGR	Soil factors are pertinent environmental cues that shape AMF community
Deepika et al. 2021	Agricultural soils	Mangrove	root samples	RFLP	NS31/AM1	Plant identity may have a primary role in shaping AMF communities in mangroves
Johnson et al. 2016	Agricultural soils	Cowpea	soil samples+root samples	cloning and sequencing	FLR3/FLR4	AMF have no plant specifity.
Sousa et al. 2022	Tropical forest	Mix of species	soil samples+root samples	Illumina MiSeq 300	AMF specific +universial fungi	Regional climate, most importantly precipitation and temperature, shape AMF biogeography
Garo et al. 2022	Agricultural soils	Enset (Ensete ventricosum (Welw.) Cheesman)	root samples	Illumina MiSeq sequence	AMV4.5NF/AMDGR	Intensive manure applications resulted in AMF cmoposition shift
Li et al. 2010	Hot and arid ecosystem (nature)	Bothriochloa pertusa+Heteropogon contortus+Cajanus cajan	root samples	Cloning and sequencing	LR1/FLR2+28G1/28G2	Habitats more influenced AMF community than plants
Mahmoudi et al. 2019	Semi-arid ecosystem (nature)	Medicago truncatula	root samples	prosequencing	NS1/NS4+NS31/AM1	Abiotic facotrs has high herterogeneity of AMF community
Oehl et al. 2010	Grassland and arable land	NA	spore samples (trap culture)	spore identification		Soil type and land use intensity determine the composition of AMF community
Sandoz et al. 2020	Natural ecosystem	Botrychium lunaria (fern)	root samples	Illumina MiSeq 250	AMV4.5NF/AMDGR	Biotic and abiotic factors together shape AMF communitiy
Séry et al. 2018	Agricultural soils	Cassava	soil samples	Illumina MiSeq sequence	LR1/NDL22+FLR3/FLR4	Rhizophagus is the most dominant core genus and soil type determine AMF community
Li et al. 2021	Agricultural soils	Pepper	soil samples+root samples	Illumina MiSeq 250	GeoA2/AML2+NS31/AMDGR	Soil pH is main driver of AMF community
Valyi et al. 2015	Natural controled ecosystem	Arrhenatherum elatius, Festuca pratensis/ Lolium perenne/ Lolium multiflorum and Poa pratensis	soil samples+root samples	454 prosequencing	GlomWT0/Glomer1536+NS31/AM1a+b	Land-use intensity and host plant identity shape AMF community
Varela-Cervero et al. 2015	Semi-arid ecosystem (nature)	G. cinerea(Vill.) DC., L. latifolia Medik., Rosmarinus officinalis L., Thymus mastichina L. and Thymus zygis L	spore+mycelium+root samples	454 prosequencing	NS31/AML2	AMF composition is different among spore,mycelium and roots
Sarkodee-Addo et al. 2020	Agricultural soils	Rice	root samples	DGGE with Illumina MiSeq sequence	AMV4.5F/AMV4.5R+AMV4.5NF/AMDGR	Soil properties are the key factors affecting AMF community/ Rhizophagus is the dominant geuns
Notes: NA denotes that the authors did not mention it; Blank indicates the authors did not use it.

## Sheet: Table S2
Table S2. Overall information of sequences of each sample in different compartments. The number of raw reads, AMF reads and ASV are listed.
Sample ID	location	Compartment	Raw reads	After quality filtred reads	After removing rare reads	AMF reads	ASV No.
sample19	Konongo-1	Rhizosphere soil	74963	67903	52612	16690	16
sample20	Konongo-1	Rhizosphere soil	77935	70801	59378	9404	16
sample21	Konongo-1	Rhizosphere soil	78431	71445	60275	5879	8
sample22	Konongo-2	Rhizosphere soil	86277	79050	63059	24543	8
sample23	Konongo-2	Rhizosphere soil	80381	72592	57193	11454	8
sample24	Konongo-2	Rhizosphere soil	80350	74121	58541	127	2
sample25	Konongo-3	Rhizosphere soil	84434	77125	59676	8981	16
sample26	Konongo-3	Rhizosphere soil	72164	65833	54681	1551	6
sample27	Bosome-Freho-1	Rhizosphere soil	74641	66730	56823	333	3
sample28	Bosome-Freho-1	Rhizosphere soil	90396	82193	62662	44103	27
sample29	Bosome-Freho-1	Rhizosphere soil	87781	79665	63798	172	2
sample33	Bosome-Freho-2	Rhizosphere soil	91033	83165	72999	61847	18
sample34	Bosome-Freho-2	Rhizosphere soil	87934	80736	66243	60859	30
sample35	Bosome-Freho-2	Rhizosphere soil	85501	78049	68231	55054	10
sample47	Konongo-1	Root	84646	77581	61581	53901	11
sample48	Konongo-1	Root	81592	75188	70078	41130	2
sample49	Konongo-1	Root	85484	76497	66255	33976	4
sample50	Konongo-2	Root	88646	7888	64671	38009	4
sample51	Konongo-2	Root	90254	83893	81904	80461	8
sample52	Konongo-2	Root	88244	78627	68567	53932	2
sample53	Konongo-3	Root	74575	68585	47950	45289	19
sample54	Konongo-3	Root	78349	71164	47271	13236	4
sample55	Bosome-Freho-1	Root	87053	79340	61757	19047	10
sample56	Bosome-Freho-1	Root	87173	79537	45691	42699	9
sample57	Bosome-Freho-1	Root	75127	70473	69761	69080	4
sample60	Bosome-Freho-2	Root	84821	77642	66756	65782	17
sample61	Bosome-Freho-2	Root	67671	63220	62568	62372	6
sample62	Bosome-Freho-2	Root	87071	80404	75165	74214	11
total			2312927	2039447	1746146	994125

## Sheet: Table S3
Table S3. Pearson correlations of AMF community richness (based on observed richness) and diversity (based on Shannon diversity) with soil characteristics.
	Observed		Shannon
	P	R2	P	R2
Nitrogen (%)	0.31	-0.2	0.5	-0.13
Carbon (%)	0.17	-0.27	0.32	-0.19
C/N	0.07	-0.35	0.23	-0.23
pH	0.01*	-0.51	0.01*	-0.48
Available K (mg/100g)	0.26	0.22	0.47	0.14
Ca (mg/kg)	0.01*	-0.51	0.01*	-0.51
K (mg/kg)	0.25	0.22	0.32	0.19
Mn (mg/kg)	0.12	-0.3	0.26	-0.22
P (mg/kg)	0.82	-0.05	0.67	-0.08
Zn (mg/kg)	0.02*	-0.44	0.06	-0.37
SOC (%)	0.09	-0.32	0.21	-0.25
Clay (%)	0.42	0.16	0.99	-0.01
Sand (%)	0.86	0.03	0.74	0.06
Silt (%)	0.36	-0.18	0.69	-0.08
Soil moisture (%)	0.21	0.24	0.41	0.16
Significance level: *P < 0.05.

## Sheet: Table S4
Table S4. Effect of edaphic factors on AMF communities using Monte Carlo permutation test.
	Variance	P
Available K	0.03851	0.61
Mn	0.0408	0.61
P	0.028	0.813
Zn	0.046	0.61
silt	0.035	0.63
soilMoisture	0.0375	0.61
pH	0.04251	0.198
C	0.03684	0.61
C/N	0.0509	0.61

## Sheet: Table S5
Table S5. All statistical results of rhizosphere soil compartment based on network analysis in Gephi platform (v 0.9.2).
Id	Label	timeset	genus	degree	weighted degree	Eccentricity	closnesscentrality	harmonicclosnesscentrality	betweenesscentrality	Authority	Hub	modularity_class	pageranks	componentnumber	eigencentrality	clustering	triangles
ASV105	ASV105		Acaulospora	42	34.1514	6	0.389381	0.545833	1035.21	0.200591	0.200591	0	0.00988	0	1	0.391463	321
ASV259	ASV259		Dominikia	42	34.1514	6	0.389381	0.545833	1035.21	0.200591	0.200591	0	0.00988	0	1	0.391463	321
ASV273	ASV273		Acaulospora	32	27.8148	5	0.431373	0.542172	500.706	0.180591	0.180591	6	0.007675	0	0.825285	0.522581	243
ASV102	ASV102		Dominikia	32	27.8148	5	0.431373	0.542172	500.706	0.180591	0.180591	6	0.007675	0	0.825285	0.522581	243
ASV202	ASV202		Rhizophagus	32	27.8148	5	0.431373	0.542172	500.706	0.180591	0.180591	6	0.007675	0	0.825285	0.522581	243
ASV4	ASV4		Acaulospora	32	29.259	5	0.431373	0.542172	500.706	0.180591	0.180591	6	0.007675	0	0.825285	0.522581	243
ASV165	ASV165		Rhizophagus	32	29.259	5	0.431373	0.542172	500.706	0.180591	0.180591	6	0.007675	0	0.825285	0.522581	243
ASV276	ASV276		Acaulospora	30	26.6129	6	0.380403	0.493813	140.74	0.188546	0.188546	6	0.006971	0	0.857639	0.628079	255
ASV41	ASV41		Acaulospora	30	24.8115	6	0.378223	0.491288	373.89	0.123703	0.123703	0	0.00721	0	0.664926	0.517241	210
ASV164	ASV164		Dominikia	29	23.9345	6	0.377143	0.4875	345.181	0.120486	0.120486	0	0.006989	0	0.645003	0.505291	191
ASV47	ASV47		Rhizophagus	29	21.3055	6	0.352941	0.474116	1385.69	0.051492	0.051492	1	0.007575	0	0.441724	0.439153	166
ASV51	ASV51		Dominikia	28	21.9396	7	0.321951	0.442569	420.035	0.129736	0.129736	6	0.007447	0	0.584203	0.472934	166
ASV31	ASV31		Acaulospora	27	37.2626	6	0.390533	0.497601	62.7498	0.185388	0.185388	6	0.006247	0	0.822144	0.861538	280
ASV199	ASV199		Acaulospora	27	37.2626	6	0.390533	0.497601	62.7498	0.185388	0.185388	6	0.006247	0	0.822144	0.861538	280
ASV151	ASV151		Acaulospora	27	37.2626	6	0.390533	0.497601	62.7498	0.185388	0.185388	6	0.006247	0	0.822144	0.861538	280
ASV144	ASV144		Acaulospora	27	37.2626	6	0.390533	0.497601	62.7498	0.185388	0.185388	6	0.006247	0	0.822144	0.861538	280
ASV29	ASV29		Dominikia	27	37.2626	6	0.390533	0.497601	62.7498	0.185388	0.185388	6	0.006247	0	0.822144	0.861538	280
ASV94	ASV94		Dominikia	27	37.2626	6	0.390533	0.497601	62.7498	0.185388	0.185388	6	0.006247	0	0.822144	0.861538	280
ASV305	ASV305		Dominikia	27	37.2626	6	0.390533	0.497601	62.7498	0.185388	0.185388	6	0.006247	0	0.822144	0.861538	280
ASV177	ASV177		Glomus	27	37.2626	6	0.390533	0.497601	62.7498	0.185388	0.185388	6	0.006247	0	0.822144	0.861538	280
ASV168	ASV168		Glomus	27	37.2626	6	0.390533	0.497601	62.7498	0.185388	0.185388	6	0.006247	0	0.822144	0.861538	280
ASV178	ASV178		Glomus	27	37.2626	6	0.390533	0.497601	62.7498	0.185388	0.185388	6	0.006247	0	0.822144	0.861538	280
ASV232	ASV232		Glomus	27	37.2626	6	0.390533	0.497601	62.7498	0.185388	0.185388	6	0.006247	0	0.822144	0.861538	280
ASV213	ASV213		Rhizophagus	27	37.2626	6	0.390533	0.497601	62.7498	0.185388	0.185388	6	0.006247	0	0.822144	0.861538	280
ASV207	ASV207		Rhizophagus	27	37.2626	6	0.390533	0.497601	62.7498	0.185388	0.185388	6	0.006247	0	0.822144	0.861538	280
ASV156	ASV156		Rhizophagus	27	37.2626	6	0.390533	0.497601	62.7498	0.185388	0.185388	6	0.006247	0	0.822144	0.861538	280
ASV6	ASV6		Rhizophagus	27	37.2626	6	0.390533	0.497601	62.7498	0.185388	0.185388	6	0.006247	0	0.822144	0.861538	280
ASV215	ASV215		Rhizophagus	25	17.8548	7	0.321951	0.429996	275.454	0.015697	0.015697	1	0.00674	0	0.282722	0.652174	180
ASV114	ASV114		Acaulospora	25	17.0876	5	0.323529	0.42197	1062.31	0.04984	0.04984	0	0.006792	0	0.343268	0.565217	156
ASV230	ASV230		Acaulospora	24	19.0499	6	0.349206	0.457449	260.783	0.08069	0.08069	0	0.005962	0	0.473853	0.72332	183
ASV198	ASV198		Acaulospora	23	17.2199	7	0.341969	0.45267	274.7	0.127528	0.127528	6	0.005819	0	0.569916	0.619048	143
ASV26	ASV26		Paraglomus	23	18.7896	7	0.300683	0.404942	199.808	0.119033	0.119033	6	0.006346	0	0.520713	0.584416	135
ASV115	ASV115		Dominikia	22	33.9635	5	0.361644	0.451894	46.9863	0.076963	0.076963	0	0.005402	0	0.455344	0.952381	200
ASV65	ASV65		Acaulospora	22	33.9635	5	0.361644	0.451894	46.9863	0.076963	0.076963	0	0.005402	0	0.455344	0.952381	200
ASV233	ASV233		Acaulospora	22	33.9635	5	0.361644	0.451894	46.9863	0.076963	0.076963	0	0.005402	0	0.455344	0.952381	200
ASV219	ASV219		Acaulospora	22	33.9635	5	0.361644	0.451894	46.9863	0.076963	0.076963	0	0.005402	0	0.455344	0.952381	200
ASV64	ASV64		Acaulospora	22	33.9635	5	0.361644	0.451894	46.9863	0.076963	0.076963	0	0.005402	0	0.455344	0.952381	200
ASV281	ASV281		Acaulospora	22	33.9635	5	0.361644	0.451894	46.9863	0.076963	0.076963	0	0.005402	0	0.455344	0.952381	200
ASV166	ASV166		Acaulospora	22	33.9635	5	0.361644	0.451894	46.9863	0.076963	0.076963	0	0.005402	0	0.455344	0.952381	200
ASV83	ASV83		Acaulospora	22	33.9635	5	0.361644	0.451894	46.9863	0.076963	0.076963	0	0.005402	0	0.455344	0.952381	200
ASV42	ASV42		Acaulospora	22	33.9635	5	0.361644	0.451894	46.9863	0.076963	0.076963	0	0.005402	0	0.455344	0.952381	200
ASV154	ASV154		Acaulospora	22	33.9635	5	0.361644	0.451894	46.9863	0.076963	0.076963	0	0.005402	0	0.455344	0.952381	200
ASV216	ASV216		Acaulospora	22	33.9635	5	0.361644	0.451894	46.9863	0.076963	0.076963	0	0.005402	0	0.455344	0.952381	200
ASV162	ASV162		Acaulospora	22	33.9635	5	0.361644	0.451894	46.9863	0.076963	0.076963	0	0.005402	0	0.455344	0.952381	200
ASV255	ASV255		Acaulospora	22	33.9635	5	0.361644	0.451894	46.9863	0.076963	0.076963	0	0.005402	0	0.455344	0.952381	200
ASV210	ASV210		Acaulospora	22	33.9635	5	0.361644	0.451894	46.9863	0.076963	0.076963	0	0.005402	0	0.455344	0.952381	200
ASV217	ASV217		Acaulospora	22	33.9635	5	0.361644	0.451894	46.9863	0.076963	0.076963	0	0.005402	0	0.455344	0.952381	200
ASV160	ASV160		Paraglomus	21	34.4915	6	0.300683	0.397222	10.8145	0.009039	0.009039	1	0.00557	0	0.254789	0.978947	186
ASV90	ASV90		Paraglomus	21	34.4915	6	0.300683	0.397222	10.8145	0.009039	0.009039	1	0.00557	0	0.254789	0.978947	186
ASV86	ASV86		Paraglomus	21	34.4915	6	0.300683	0.397222	10.8145	0.009039	0.009039	1	0.00557	0	0.254789	0.978947	186
ASV118	ASV118		Paraglomus	21	34.4915	6	0.300683	0.397222	10.8145	0.009039	0.009039	1	0.00557	0	0.254789	0.978947	186
ASV193	ASV193		Paraglomus	21	34.4915	6	0.300683	0.397222	10.8145	0.009039	0.009039	1	0.00557	0	0.254789	0.978947	186
ASV275	ASV275		Paraglomus	21	34.4915	6	0.300683	0.397222	10.8145	0.009039	0.009039	1	0.00557	0	0.254789	0.978947	186
ASV208	ASV208		Acaulospora	21	34.4915	6	0.300683	0.397222	10.8145	0.009039	0.009039	1	0.00557	0	0.254789	0.978947	186
ASV12	ASV12		Acaulospora	21	34.4915	6	0.300683	0.397222	10.8145	0.009039	0.009039	1	0.00557	0	0.254789	0.978947	186
ASV54	ASV54		Acaulospora	21	34.4915	6	0.300683	0.397222	10.8145	0.009039	0.009039	1	0.00557	0	0.254789	0.978947	186
ASV58	ASV58		Acaulospora	21	34.4915	6	0.300683	0.397222	10.8145	0.009039	0.009039	1	0.00557	0	0.254789	0.978947	186
ASV128	ASV128		Acaulospora	21	34.4915	6	0.300683	0.397222	10.8145	0.009039	0.009039	1	0.00557	0	0.254789	0.978947	186
ASV110	ASV110		Acaulospora	21	34.4915	6	0.300683	0.397222	10.8145	0.009039	0.009039	1	0.00557	0	0.254789	0.978947	186
ASV191	ASV191		Acaulospora	21	34.4915	6	0.300683	0.397222	10.8145	0.009039	0.009039	1	0.00557	0	0.254789	0.978947	186
ASV229	ASV229		Rhizophagus	21	34.4915	6	0.300683	0.397222	10.8145	0.009039	0.009039	1	0.00557	0	0.254789	0.978947	186
ASV291	ASV291		Rhizophagus	21	34.4915	6	0.300683	0.397222	10.8145	0.009039	0.009039	1	0.00557	0	0.254789	0.978947	186
ASV244	ASV244		Rhizophagus	21	34.4915	6	0.300683	0.397222	10.8145	0.009039	0.009039	1	0.00557	0	0.254789	0.978947	186
ASV296	ASV296		Paraglomus	20	14.3254	7	0.282051	0.37886	0	0.008796	0.008796	1	0.005326	0	0.244103	0.994152	170
ASV293	ASV293		Acaulospora	20	14.8517	7	0.300683	0.413402	767.881	0.024297	0.024297	8	0.005974	0	0.203028	0.672515	115
ASV290	ASV290		Acaulospora	20	14.8517	7	0.300683	0.413402	767.881	0.024297	0.024297	8	0.005974	0	0.203028	0.672515	115
ASV99	ASV99		Rhizophagus	19	15.4436	6	0.326733	0.417551	313.354	0.055362	0.055362	7	0.005738	0	0.27223	0.48366	74
ASV170	ASV170		Paraglomus	19	12.7141	7	0.273292	0.374675	550.573	0.006104	0.006104	1	0.005179	0	0.214848	0.895425	137
ASV129	ASV129		Paraglomus	19	15.5257	6	0.29011	0.388131	1141.13	0.002366	0.002366	4	0.006795	0	0.079511	0.503268	77
ASV289	ASV289		Rhizophagus	18	13.9324	6	0.323529	0.410606	286.37	0.050278	0.050278	7	0.005514	0	0.249707	0.522059	71
ASV301	ASV301		Acaulospora	17	17.3826	6	0.364641	0.442045	165.241	0.079902	0.079902	6	0.004503	0	0.387081	0.533333	64
ASV284	ASV284		Acaulospora	16	27.2521	8	0.236984	0.324621	0	0.004022	0.004022	8	0.005048	0	0.096329	1	105
ASV302	ASV302		Acaulospora	16	27.2521	8	0.236984	0.324621	0	0.004022	0.004022	8	0.005048	0	0.096329	1	105
ASV283	ASV283		Acaulospora	16	27.2521	8	0.236984	0.324621	0	0.004022	0.004022	8	0.005048	0	0.096329	1	105
ASV139	ASV139		Acaulospora	16	27.2521	8	0.236984	0.324621	0	0.004022	0.004022	8	0.005048	0	0.096329	1	105
ASV157	ASV157		Acaulospora	16	27.2521	8	0.236984	0.324621	0	0.004022	0.004022	8	0.005048	0	0.096329	1	105
ASV1	ASV1		Acaulospora	16	27.2521	8	0.236984	0.324621	0	0.004022	0.004022	8	0.005048	0	0.096329	1	105
ASV2	ASV2		Acaulospora	16	27.2521	8	0.236984	0.324621	0	0.004022	0.004022	8	0.005048	0	0.096329	1	105
ASV71	ASV71		Acaulospora	16	27.2521	8	0.236984	0.324621	0	0.004022	0.004022	8	0.005048	0	0.096329	1	105
ASV205	ASV205		Acaulospora	16	27.2521	8	0.236984	0.324621	0	0.004022	0.004022	8	0.005048	0	0.096329	1	105
ASV141	ASV141		Acaulospora	16	27.2521	8	0.236984	0.324621	0	0.004022	0.004022	8	0.005048	0	0.096329	1	105
ASV257	ASV257		Acaulospora	16	27.2521	8	0.236984	0.324621	0	0.004022	0.004022	8	0.005048	0	0.096329	1	105
ASV155	ASV155		Acaulospora	16	27.2521	8	0.236984	0.324621	0	0.004022	0.004022	8	0.005048	0	0.096329	1	105
ASV253	ASV253		Acaulospora	16	27.2521	8	0.236984	0.324621	0	0.004022	0.004022	8	0.005048	0	0.096329	1	105
ASV123	ASV123		Paraglomus	15	10.5864	6	0.261905	0.33447	756	0.001921	0.001921	4	0.00575	0	0.053098	0.56044	51
ASV85	ASV85		Paraglomus	15	19.9635	5	0.336735	0.410859	231.959	0.005722	0.005722	4	0.005069	0	0.084422	0.868132	79
ASV101	ASV101		Paraglomus	15	19.9635	5	0.336735	0.410859	231.959	0.005722	0.005722	4	0.005069	0	0.084422	0.868132	79
ASV93	ASV93		Acaulospora	15	19.9635	5	0.336735	0.410859	231.959	0.005722	0.005722	4	0.005069	0	0.084422	0.868132	79
ASV175	ASV175		Acaulospora	15	19.9635	5	0.336735	0.410859	231.959	0.005722	0.005722	4	0.005069	0	0.084422	0.868132	79
ASV73	ASV73		Acaulospora	15	19.9635	5	0.336735	0.410859	231.959	0.005722	0.005722	4	0.005069	0	0.084422	0.868132	79
ASV227	ASV227		Acaulospora	15	19.9635	5	0.336735	0.410859	231.959	0.005722	0.005722	4	0.005069	0	0.084422	0.868132	79
ASV169	ASV169		Rhizophagus	15	19.9635	5	0.336735	0.410859	231.959	0.005722	0.005722	4	0.005069	0	0.084422	0.868132	79
ASV195	ASV195		Rhizophagus	15	19.9635	5	0.336735	0.410859	231.959	0.005722	0.005722	4	0.005069	0	0.084422	0.868132	79
ASV238	ASV238		Rhizophagus	15	10.4702	5	0.351064	0.417424	1210.92	0.039397	0.039397	4	0.004563	0	0.214105	0.505495	46
ASV28	ASV28		Paraglomus	14	11.9303	6	0.273292	0.346591	158.11	0.002105	0.002105	4	0.004921	0	0.0605	0.769231	60
ASV225	ASV225		Acaulospora	14	12.0721	6	0.273292	0.346591	158.11	0.002105	0.002105	4	0.004921	0	0.0605	0.769231	60
ASV146	ASV146		Acaulospora	12	17.8655	7	0.269388	0.340927	0	0.01378	0.01378	7	0.004105	0	0.08279	0.981818	54
ASV182	ASV182		Dominikia	12	17.8655	7	0.269388	0.340927	0	0.01378	0.01378	7	0.004105	0	0.08279	0.981818	54
ASV21	ASV21		Dominikia	12	17.8655	7	0.269388	0.340927	0	0.01378	0.01378	7	0.004105	0	0.08279	0.981818	54
ASV132	ASV132		Dominikia	12	17.8655	7	0.269388	0.340927	0	0.01378	0.01378	7	0.004105	0	0.08279	0.981818	54
ASV197	ASV197		Dominikia	12	17.8655	7	0.269388	0.340927	0	0.01378	0.01378	7	0.004105	0	0.08279	0.981818	54
ASV221	ASV221		Dominikia	12	17.8655	7	0.269388	0.340927	0	0.01378	0.01378	7	0.004105	0	0.08279	0.981818	54
ASV32	ASV32		Rhizophagus	12	17.8655	7	0.269388	0.340927	0	0.01378	0.01378	7	0.004105	0	0.08279	0.981818	54
ASV14	ASV14		Rhizophagus	12	17.8655	7	0.269388	0.340927	0	0.01378	0.01378	7	0.004105	0	0.08279	0.981818	54
ASV16	ASV16		Acaulospora	12	9.77042	7	0.220736	0.288222	69	0.000221	0.000221	4	0.004889	0	0.027818	0.636364	35
ASV57	ASV57		Acaulospora	12	10.3837	7	0.220736	0.288222	69	0.000221	0.000221	4	0.004889	0	0.027818	0.636364	35
ASV174	ASV174		Rhizophagus	12	11.5326	6	0.347368	0.41553	77.0545	0.045516	0.045516	6	0.003481	0	0.222862	0.672727	37
ASV52	ASV52		Rhizophagus	12	11.5326	6	0.347368	0.41553	77.0545	0.045516	0.045516	6	0.003481	0	0.222862	0.672727	37
ASV226	ASV226		Rhizophagus	12	11.5326	6	0.347368	0.41553	77.0545	0.045516	0.045516	6	0.003481	0	0.222862	0.672727	37
ASV218	ASV218		Dominikia	10	9.1991	7	0.30485	0.377165	170.802	0.024157	0.024157	9	0.00362	0	0.121965	0.5	18
ASV303	ASV303		Claroideoglomus	10	13.9626	7	0.229565	0.294336	8.29675	0.000147	0.000147	4	0.004095	0	0.023924	0.944444	34
ASV304	ASV304		Acaulospora	10	13.9626	7	0.229565	0.294336	8.29675	0.000147	0.000147	4	0.004095	0	0.023924	0.944444	34
ASV91	ASV91		Acaulospora	10	13.9626	7	0.229565	0.294336	8.29675	0.000147	0.000147	4	0.004095	0	0.023924	0.944444	34
ASV285	ASV285		Acaulospora	10	13.9626	7	0.229565	0.294336	8.29675	0.000147	0.000147	4	0.004095	0	0.023924	0.944444	34
ASV13	ASV13		Acaulospora	10	13.9626	7	0.229565	0.294336	8.29675	0.000147	0.000147	4	0.004095	0	0.023924	0.944444	34
ASV62	ASV62		Acaulospora	10	13.9626	7	0.229565	0.294336	8.29675	0.000147	0.000147	4	0.004095	0	0.023924	0.944444	34
ASV97	ASV97		Paraglomus	9	8.61426	7	0.327543	0.394589	89.374	0.028584	0.028584	9	0.003016	0	0.139931	0.464286	13
ASV252	ASV252		Paraglomus	9	-2.62858	7	0.311321	0.387897	85.2969	0.026656	0.026656	6	0.002659	0	0.149702	0.535714	15
ASV7	ASV7		Paraglomus	8	12.6261	1	1	1	0	0	0	2	0.003874	1	0.009621	1	21
ASV103	ASV103		Acaulospora	8	12.6261	1	1	1	0	0	0	2	0.003874	1	0.009621	1	21
ASV294	ASV294		Septoglomus	8	12.6261	1	1	1	0	0	0	2	0.003874	1	0.009621	1	21
ASV260	ASV260		Septoglomus	8	12.6261	1	1	1	0	0	0	2	0.003874	1	0.009621	1	21
ASV306	ASV306		Septoglomus	8	12.6261	1	1	1	0	0	0	2	0.003874	1	0.009621	1	21
ASV18	ASV18		Dominikia	8	12.6261	1	1	1	0	0	0	2	0.003874	1	0.009621	1	21
ASV300	ASV300		Paraglomus	8	6.04789	7	0.266129	0.313528	86.7199	0.006515	0.006515	9	0.003085	0	0.037	0.571429	12
ASV20	ASV20		Paraglomus	8	11.362	7	0.209857	0.257666	25.4	9.7e-05	9.7e-05	3	0.003646	0	0.012742	0.952381	20
ASV69	ASV69		Dominikia	8	11.362	7	0.209857	0.257666	25.4	9.7e-05	9.7e-05	3	0.003646	0	0.012742	0.952381	20
ASV44	ASV44		Rhizophagus	8	11.362	7	0.209857	0.257666	25.4	9.7e-05	9.7e-05	3	0.003646	0	0.012742	0.952381	20
ASV134	ASV134		Rhizophagus	8	11.362	7	0.209857	0.257666	25.4	9.7e-05	9.7e-05	3	0.003646	0	0.012742	0.952381	20
ASV209	ASV209		Rhizophagus	8	11.362	7	0.209857	0.257666	25.4	9.7e-05	9.7e-05	3	0.003646	0	0.012742	0.952381	20
ASV152	ASV152		Claroideoglomus	8	5.7564	1	1	1	0	0	0	2	0.003874	1	0.009621	1	21
ASV258	ASV258		Acaulospora	8	7.09755	7	0.328358	0.400271	168.627	0.024078	0.024078	1	0.002366	0	0.142644	0.428571	9
ASV84	ASV84		Dominikia	7	7.15485	8	0.283871	0.342551	19.6262	0.012588	0.012588	9	0.002568	0	0.059788	0.666667	10
ASV133	ASV133		Paraglomus	7	5.13033	8	0.174603	0.212004	0	2e-05	2e-05	3	0.003273	0	0.00885	1	15
ASV43	ASV43		Claroideoglomus	7	12	1	1	1	0	0	0	5	0.003563	2	0.006939	1	15
ASV8	ASV8		Claroideoglomus	7	12	1	1	1	0	0	0	5	0.003563	2	0.006939	1	15
ASV220	ASV220		Claroideoglomus	7	12	1	1	1	0	0	0	5	0.003563	2	0.006939	1	15
ASV267	ASV267		Claroideoglomus	7	12	1	1	1	0	0	0	5	0.003563	2	0.006939	1	15
ASV78	ASV78		Acaulospora	7	12	1	1	1	0	0	0	5	0.003563	2	0.006939	1	15
ASV60	ASV60		Acaulospora	7	12	1	1	1	0	0	0	5	0.003563	2	0.006939	1	15
ASV149	ASV149		Rhizophagus	7	7.31177	7	0.300683	0.370978	62.6102	0.012473	0.012473	1	0.002291	0	0.083016	0.533333	8
ASV61	ASV61		Dominikia	7	7.8527	8	0.262948	0.321266	6.22696	0.00678	0.00678	9	0.002833	0	0.034964	0.866667	13
ASV280	ASV280		Dominikia	7	7.8527	8	0.262948	0.321266	6.22696	0.00678	0.00678	9	0.002833	0	0.034964	0.866667	13
ASV263	ASV263		Dominikia	7	7.8527	8	0.262948	0.321266	6.22696	0.00678	0.00678	9	0.002833	0	0.034964	0.866667	13
ASV127	ASV127		Paraglomus	5	3.96632	7	0.3	0.344715	37.4536	0.003848	0.003848	9	0.001952	0	0.030797	0.5	3
ASV24	ASV24		Acaulospora	4	3.3493	8	0.181319	0.214764	0	1.8e-05	1.8e-05	4	0.001783	0	0.006007	1	3

## Sheet: Table S6
Table S6. All statistical results of root compartment based on network analysis in Gephi platform (v 0.9.2).
Id	Label	timeset	genus	degree	weighted degree	Eccentricity	closnesscentrality	harmonicclosnesscentrality	betweenesscentrality	Authority	Hub	modularity_class	pageranks	componentnumber	clustering	triangles	eigencentrality
ASV238	ASV238		Rhizophagus	20	18.9144	2	0.736842	0.821429	196	0.264492	0.264492	0	0.011612	0	0.567251	97	1
ASV149	ASV149		Rhizophagus	11	7.8379	2	0.595745	0.660714	115	0.025658	0.025658	10	0.008449	0	0.533333	24	0.158221
ASV97	ASV97		Paraglomus	11	11.1113	2	0.628571	0.704545	105	0	0	4	0.007922	3	0.644444	29	0.205934
ASV127	ASV127		Paraglomus	17	15.6011	2	0.758621	0.840909	52	0	0	3	0.009476	3	0.766667	92	0.936521
ASV26	ASV26		Paraglomus	17	15.6011	2	0.758621	0.840909	52	0	0	3	0.009476	3	0.766667	92	0.936521
ASV123	ASV123		Paraglomus	11	12.3369	2	0.595745	0.660714	35	0.027549	0.027549	5	0.00798	0	0.755556	34	0.182367
ASV99	ASV99		Rhizophagus	11	12.3369	2	0.595745	0.660714	35	0.027549	0.027549	5	0.00798	0	0.755556	34	0.182367
ASV289	ASV289		Rhizophagus	11	12.3369	2	0.595745	0.660714	35	0.027549	0.027549	5	0.00798	0	0.755556	34	0.182367
ASV160	ASV160		Paraglomus	11	8.69821	1	1	1	8	0	0	2	0.008257	1	0.822222	37	0.102348
ASV140	ASV140		Paraglomus	16	28.7416	3	0.538462	0.690476	0	0.257285	0.257285	0	0.008798	0	0.866667	91	0.937029
ASV15	ASV15		Claroideoglomus	16	28.7416	3	0.538462	0.690476	0	0.257285	0.257285	0	0.008798	0	0.866667	91	0.937029
ASV198	ASV198		Acaulospora	16	28.7416	3	0.538462	0.690476	0	0.257285	0.257285	0	0.008798	0	0.866667	91	0.937029
ASV199	ASV199		Acaulospora	16	28.7416	3	0.538462	0.690476	0	0.257285	0.257285	0	0.008798	0	0.866667	91	0.937029
ASV236	ASV236		Acaulospora	16	28.7416	3	0.538462	0.690476	0	0.257285	0.257285	0	0.008798	0	0.866667	91	0.937029
ASV142	ASV142		Acaulospora	16	28.7416	3	0.538462	0.690476	0	0.257285	0.257285	0	0.008798	0	0.866667	91	0.937029
ASV163	ASV163		Acaulospora	16	28.7416	3	0.538462	0.690476	0	0.257285	0.257285	0	0.008798	0	0.933333	98	0.937029
ASV225	ASV225		Acaulospora	16	28.7416	3	0.538462	0.690476	0	0.257285	0.257285	0	0.008798	0	0.933333	98	0.937029
ASV62	ASV62		Acaulospora	16	28.7416	3	0.538462	0.690476	0	0.257285	0.257285	0	0.008798	0	0.933333	98	0.937029
ASV33	ASV33		Rhizophagus	16	28.7416	3	0.538462	0.690476	0	0.257285	0.257285	0	0.008798	0	0.933333	98	0.937029
ASV56	ASV56		Rhizophagus	16	28.7416	3	0.538462	0.690476	0	0.257285	0.257285	0	0.008798	0	0.933333	98	0.937029
ASV240	ASV240		Rhizophagus	16	28.7416	3	0.538462	0.690476	0	0.257285	0.257285	0	0.008798	0	0.933333	98	0.937029
ASV201	ASV201		Rhizophagus	16	28.7416	3	0.538462	0.690476	0	0.257285	0.257285	0	0.008798	0	0.933333	98	0.937029
ASV249	ASV249		Rhizophagus	16	28.7416	3	0.538462	0.690476	0	0.257285	0.257285	0	0.008798	0	0.933333	98	0.937029
ASV296	ASV296		Paraglomus	3	2.76525	2	0.529412	0.555556	0	0	0	2	0.002439	1	1	1	0.013709
ASV3	ASV3		Paraglomus	8	14	1	1	1	0	0	0	1	0.006578	2	1	21	0.042453
ASV170	ASV170		Paraglomus	8	14	1	1	1	0	0	0	1	0.006578	2	1	21	0.042453
ASV66	ASV66		Paraglomus	8	14	1	1	1	0	0	0	1	0.006578	2	1	21	0.042453
ASV90	ASV90		Paraglomus	8	14	1	1	1	0	0	0	1	0.006578	2	1	21	0.042453
ASV206	ASV206		Paraglomus	8	14	1	1	1	0	0	0	1	0.006578	2	1	21	0.042453
ASV135	ASV135		Acaulospora	8	14	1	1	1	0	0	0	1	0.006578	2	1	21	0.042453
ASV246	ASV246		Acaulospora	8	14	1	1	1	0	0	0	1	0.006578	2	1	21	0.042453
ASV63	ASV63		Paraglomus	10	16.7416	2	0.9	0.944444	0	0	0	2	0.007457	1	1	36	0.100096
ASV252	ASV252		Paraglomus	10	16.7416	2	0.9	0.944444	0	0	0	2	0.007457	1	1	36	0.100096
ASV261	ASV261		Diversispora	10	16.7416	2	0.9	0.944444	0	0	0	2	0.007457	1	1	36	0.100096
ASV67	ASV67		Diversispora	10	16.7416	2	0.9	0.944444	0	0	0	2	0.007457	1	1	36	0.100096
ASV87	ASV87		Diversispora	10	16.7416	2	0.9	0.944444	0	0	0	2	0.007457	1	1	36	0.100096
ASV200	ASV200		Rhizophagus	10	16.7416	2	0.9	0.944444	0	0	0	2	0.007457	1	1	36	0.100096
ASV212	ASV212		Rhizophagus	10	16.7416	2	0.9	0.944444	0	0	0	2	0.007457	1	1	36	0.100096
ASV165	ASV165		Rhizophagus	10	16.7416	2	0.9	0.944444	0	0	0	2	0.007457	1	1	36	0.100096
ASV270	ASV270		Paraglomus	16	27.4832	3	0.594595	0.765152	0	0	0	3	0.008793	3	0.980952	103	0.919195
ASV5	ASV5		Paraglomus	16	27.4832	3	0.594595	0.765152	0	0	0	3	0.008793	3	0.980952	103	0.919195
ASV89	ASV89		Paraglomus	16	27.4832	3	0.594595	0.765152	0	0	0	3	0.008793	3	0.980952	103	0.919195
ASV279	ASV279		Paraglomus	16	27.4832	3	0.594595	0.765152	0	0	0	3	0.008793	3	0.980952	103	0.919195
ASV159	ASV159		Acaulospora	16	27.4832	3	0.594595	0.765152	0	0	0	3	0.008793	3	0.980952	103	0.919195
ASV151	ASV151		Acaulospora	16	27.4832	3	0.594595	0.765152	0	0	0	3	0.008793	3	0.980952	103	0.919195
ASV88	ASV88		Acaulospora	16	27.4832	3	0.594595	0.765152	0	0	0	3	0.008793	3	0.980952	103	0.919195
ASV105	ASV105		Acaulospora	16	27.4832	3	0.594595	0.765152	0	0	0	3	0.008793	3	0.980952	103	0.919195
ASV230	ASV230		Acaulospora	16	27.4832	3	0.594595	0.765152	0	0	0	3	0.008793	3	0.980952	103	0.919195
ASV131	ASV131		Acaulospora	16	27.4832	3	0.594595	0.765152	0	0	0	3	0.008793	3	0.980952	103	0.919195
ASV271	ASV271		Acaulospora	16	27.4832	3	0.594595	0.765152	0	0	0	3	0.008793	3	0.980952	103	0.919195
ASV215	ASV215		Rhizophagus	16	27.4832	3	0.594595	0.765152	0	0	0	3	0.008793	3	0.980952	103	0.919195
ASV70	ASV70		Rhizophagus	16	27.4832	3	0.594595	0.765152	0	0	0	3	0.008793	3	0.980952	103	0.919195
ASV248	ASV248		Paraglomus	9	14.7416	3	0.44	0.560606	0	0	0	4	0.006854	3	1	28	0.08077
ASV262	ASV262		Rhizophagus	9	14.7416	3	0.44	0.560606	0	0	0	4	0.006854	3	1	28	0.08077
ASV297	ASV297		Rhizophagus	9	14.7416	3	0.44	0.560606	0	0	0	4	0.006854	3	1	28	0.08077
ASV72	ASV72		Rhizophagus	9	14.7416	3	0.44	0.560606	0	0	0	4	0.006854	3	1	28	0.08077
ASV100	ASV100		Rhizophagus	9	14.7416	3	0.44	0.560606	0	0	0	4	0.006854	3	1	28	0.08077
ASV39	ASV39		Rhizophagus	9	14.7416	3	0.44	0.560606	0	0	0	4	0.006854	3	1	28	0.08077
ASV235	ASV235		Rhizophagus	9	14.7416	3	0.44	0.560606	0	0	0	4	0.006854	3	1	28	0.08077
ASV85	ASV85		Paraglomus	9	12.2249	3	0.411765	0.511905	0	0.008242	0.008242	5	0.006674	0	1	28	0.100183
ASV116	ASV116		Septoglomus	9	12.2249	3	0.411765	0.511905	0	0.008242	0.008242	5	0.006674	0	1	28	0.100183
ASV243	ASV243		Rhizophagus	9	12.2249	3	0.411765	0.511905	0	0.008242	0.008242	5	0.006674	0	1	28	0.100183
ASV25	ASV25		Rhizophagus	9	12.2249	3	0.411765	0.511905	0	0.008242	0.008242	5	0.006674	0	1	28	0.100183
ASV68	ASV68		Rhizophagus	9	12.2249	3	0.411765	0.511905	0	0.008242	0.008242	5	0.006674	0	1	28	0.100183
ASV203	ASV203		Paraglomus	5	6.74162	1	1	1	0	0	0	6	0.00463	4	1	6	0.009729
ASV136	ASV136		Paraglomus	5	6.74162	1	1	1	0	0	0	6	0.00463	4	1	6	0.009729
ASV147	ASV147		Paraglomus	5	6.74162	1	1	1	0	0	0	6	0.00463	4	1	6	0.009729
ASV274	ASV274		Paraglomus	5	4.22486	1	1	1	0	0	0	6	0.00463	4	1	6	0.009729
ASV278	ASV278		Paraglomus	3	2.74162	1	1	1	0	0	0	9	0.002643	5	1	1	0.002592
ASV181	ASV181		Funneliformis	8	14	1	1	1	0	0	0	7	0.006578	6	1	21	0.042453
ASV119	ASV119		Funneliformis	8	14	1	1	1	0	0	0	7	0.006578	6	1	21	0.042453
ASV265	ASV265		Funneliformis	8	14	1	1	1	0	0	0	7	0.006578	6	1	21	0.042453
ASV150	ASV150		Funneliformis	8	14	1	1	1	0	0	0	7	0.006578	6	1	21	0.042453
ASV117	ASV117		Funneliformis	8	14	1	1	1	0	0	0	7	0.006578	6	1	21	0.042453
ASV237	ASV237		Funneliformis	8	14	1	1	1	0	0	0	7	0.006578	6	1	21	0.042453
ASV137	ASV137		Funneliformis	8	14	1	1	1	0	0	0	7	0.006578	6	1	21	0.042453
ASV37	ASV37		Rhizophagus	5	8	1	1	1	0	0	0	8	0.00463	7	1	6	0.009729
ASV264	ASV264		Rhizophagus	5	8	1	1	1	0	0	0	8	0.00463	7	1	6	0.009729
ASV79	ASV79		Rhizophagus	5	8	1	1	1	0	0	0	8	0.00463	7	1	6	0.009729
ASV184	ASV184		Rhizophagus	5	8	1	1	1	0	0	0	8	0.00463	7	1	6	0.009729
ASV32	ASV32		Rhizophagus	3	2.74162	1	1	1	0	0	0	9	0.002643	5	1	1	0.002592
ASV48	ASV48		Rhizophagus	7	10.6359	3	0.4	0.47619	0	0.002559	0.002559	10	0.005754	0	1	15	0.041848
ASV214	ASV214		Rhizophagus	7	10.6359	3	0.4	0.47619	0	0.002559	0.002559	10	0.005754	0	1	15	0.041848
ASV269	ASV269		Rhizophagus	7	10.6359	3	0.4	0.47619	0	0.002559	0.002559	10	0.005754	0	1	15	0.041848
ASV45	ASV45		Rhizophagus	7	10.6359	3	0.4	0.47619	0	0.002559	0.002559	10	0.005754	0	1	15	0.041848
ASV247	ASV247		Rhizophagus	7	10.6359	3	0.4	0.47619	0	0.002559	0.002559	10	0.005754	0	1	15	0.041848

## Sheet: Table S7
Table S7. The two study regions including rainfall regime, temperature, vegetation and soil type.
	Konongo	Bosome-Freho
Rainfall regime	March-July	April-July
	September-November	September-November
Temperature	24˚C	26˚C
Vegetation	moist semi-deciduous forest	semi-deciduous forest
Soil type	loam	clay loam

## Sheet: Table S8
Table S8. Physic-chemical soil characteristics of each site.
	Aavailable K	Available P	Ca	K	Mn	P	Zn	SOC	clay	sand	silt	soil moisture	N	C	C/N	pH
	mg/100g	mg/100g	mg/kg	mg/kg	mg/kg	mg/kg	mg/kg	%	%	%	%	%	%	%	%
Konongo-1	2.68056	<2.5	851.703	615.71	319.043	162.477	41.5667	0.5305	23.3326	32.324	44.3434	80.203	0.0539654	0.710879	13.2731	6.12
Konongo-2	4.48549	<2.5	1503.02	334.487	465.06	124.81	36.5	1.04633	24.2159	39.9306	35.8535	81.5624	0.10567	1.11536	10.5086	6.76333
Konongo-3	4.62015	<2.5	408.465	364.755	288.945	96.225	22.505	0.875	14.0996	41.9747	43.9257	81.3109	0.108333	1.14852	10.5963	4.79
Bosome-Freho-1	6.53299	<2.5	229.547	939.047	321.853	132.557	23.5067	0.177	34.932	34.0441	31.0239	78.4915	0.0337135	0.225715	6.4021	4.19
Bosome-Freho-2	15.684	<2.5	390.697	840.94	206.757	137.463	20.9333	0.626667	36.7826	28.9508	34.2666	83.345	0.0804292	0.786744	9.70891	4.57

## Sheet: Table S9
Table S9. The number of amplicon sequence variants (ASV) of arbuscular mycorrhizal fungi recovered from root, rhizosphere soil and shared between both root and rhizoshpere soil.
ASV	Phylum	Class	Order	Family	Genus	Compartment
ASV1	Glomeromycota	Glomeromycetes	Diversisporales	Acaulosporaceae	Acaulospora	Rhizosphere
ASV2	Glomeromycota	Glomeromycetes	Diversisporales	Acaulosporaceae	Acaulospora	Rhizosphere
ASV3	Glomeromycota	Paraglomeromycetes	Paraglomerales	Paraglomeraceae	Paraglomus	Root
ASV5	Glomeromycota	Paraglomeromycetes	Paraglomerales	Paraglomeraceae	Paraglomus	Root
ASV7	Glomeromycota	Paraglomeromycetes	Paraglomerales	Paraglomeraceae	Paraglomus	Rhizosphere
ASV8	Glomeromycota	Glomeromycetes	Glomerales	Claroideoglomeraceae	Claroideoglomus	Rhizosphere
ASV12	Glomeromycota	Glomeromycetes	Diversisporales	Acaulosporaceae	Acaulospora	Rhizosphere
ASV13	Glomeromycota	Glomeromycetes	Diversisporales	Acaulosporaceae	Acaulospora	Rhizosphere
ASV14	Glomeromycota	Glomeromycetes	Glomerales	Glomeraceae	Rhizophagus	Rhizosphere
ASV15	Glomeromycota	Glomeromycetes	Glomerales	Claroideoglomeraceae	Claroideoglomus	Root
ASV16	Glomeromycota	Glomeromycetes	Diversisporales	Acaulosporaceae	Acaulospora	Rhizosphere
ASV18	Glomeromycota	Glomeromycetes	Glomerales	Glomeraceae	Dominikia	Rhizosphere
ASV20	Glomeromycota	Paraglomeromycetes	Paraglomerales	Paraglomeraceae	Paraglomus	Rhizosphere
ASV21	Glomeromycota	Glomeromycetes	Glomerales	Glomeraceae	Dominikia	Rhizosphere
ASV24	Glomeromycota	Glomeromycetes	Diversisporales	Acaulosporaceae	Acaulospora	Rhizosphere
ASV25	Glomeromycota	Glomeromycetes	Glomerales	Glomeraceae	Rhizophagus	Root
ASV26	Glomeromycota	Paraglomeromycetes	Paraglomerales	Paraglomeraceae	Paraglomus	Shared
ASV28	Glomeromycota	Paraglomeromycetes	Paraglomerales	Paraglomeraceae	Paraglomus	Rhizosphere
ASV32	Glomeromycota	Glomeromycetes	Glomerales	Glomeraceae	Rhizophagus	Shared
ASV33	Glomeromycota	Glomeromycetes	Glomerales	Glomeraceae	Rhizophagus	Root
ASV37	Glomeromycota	Glomeromycetes	Glomerales	Glomeraceae	Rhizophagus	Root
ASV39	Glomeromycota	Glomeromycetes	Glomerales	Glomeraceae	Rhizophagus	Root
ASV41	Glomeromycota	Glomeromycetes	Diversisporales	Acaulosporaceae	Acaulospora	Rhizosphere
ASV42	Glomeromycota	Glomeromycetes	Diversisporales	Acaulosporaceae	Acaulospora	Rhizosphere
ASV43	Glomeromycota	Glomeromycetes	Glomerales	Claroideoglomeraceae	Claroideoglomus	Rhizosphere
ASV44	Glomeromycota	Glomeromycetes	Glomerales	Glomeraceae	Rhizophagus	Rhizosphere
ASV45	Glomeromycota	Glomeromycetes	Glomerales	Glomeraceae	Rhizophagus	Root
ASV47	Glomeromycota	Glomeromycetes	Glomerales	Glomeraceae	Rhizophagus	Rhizosphere
ASV48	Glomeromycota	Glomeromycetes	Glomerales	Glomeraceae	Rhizophagus	Root
ASV51	Glomeromycota	Glomeromycetes	Glomerales	Glomeraceae	Dominikia	Rhizosphere
ASV54	Glomeromycota	Glomeromycetes	Diversisporales	Acaulosporaceae	Acaulospora	Rhizosphere
ASV56	Glomeromycota	Glomeromycetes	Glomerales	Glomeraceae	Rhizophagus	Root
ASV57	Glomeromycota	Glomeromycetes	Diversisporales	Acaulosporaceae	Acaulospora	Rhizosphere
ASV58	Glomeromycota	Glomeromycetes	Diversisporales	Acaulosporaceae	Acaulospora	Rhizosphere
ASV60	Glomeromycota	Glomeromycetes	Diversisporales	Acaulosporaceae	Acaulospora	Rhizosphere
ASV61	Glomeromycota	Glomeromycetes	Glomerales	Glomeraceae	Dominikia	Rhizosphere
ASV62	Glomeromycota	Glomeromycetes	Diversisporales	Acaulosporaceae	Acaulospora	Shared
ASV63	Glomeromycota	Paraglomeromycetes	Paraglomerales	Paraglomeraceae	Paraglomus	Root
ASV64	Glomeromycota	Glomeromycetes	Diversisporales	Acaulosporaceae	Acaulospora	Rhizosphere
ASV65	Glomeromycota	Glomeromycetes	Diversisporales	Acaulosporaceae	Acaulospora	Rhizosphere
ASV66	Glomeromycota	Paraglomeromycetes	Paraglomerales	Paraglomeraceae	Paraglomus	Root
ASV67	Glomeromycota	Glomeromycetes	Diversisporales	Diversisporaceae	Diversispora	Root
ASV68	Glomeromycota	Glomeromycetes	Glomerales	Glomeraceae	Rhizophagus	Root
ASV69	Glomeromycota	Glomeromycetes	Glomerales	Glomeraceae	Dominikia	Rhizosphere
ASV70	Glomeromycota	Glomeromycetes	Glomerales	Glomeraceae	Rhizophagus	Root
ASV71	Glomeromycota	Glomeromycetes	Diversisporales	Acaulosporaceae	Acaulospora	Rhizosphere
ASV72	Glomeromycota	Glomeromycetes	Glomerales	Glomeraceae	Rhizophagus	Root
ASV73	Glomeromycota	Glomeromycetes	Diversisporales	Acaulosporaceae	Acaulospora	Rhizosphere
ASV74	Glomeromycota	Paraglomeromycetes	Paraglomerales	Paraglomeraceae	Paraglomus	Root
ASV78	Glomeromycota	Glomeromycetes	Diversisporales	Acaulosporaceae	Acaulospora	Rhizosphere
ASV79	Glomeromycota	Glomeromycetes	Glomerales	Glomeraceae	Rhizophagus	Root
ASV80	Glomeromycota	Paraglomeromycetes	Paraglomerales	Paraglomeraceae	Paraglomus	Root
ASV83	Glomeromycota	Glomeromycetes	Diversisporales	Acaulosporaceae	Acaulospora	Rhizosphere
ASV84	Glomeromycota	Glomeromycetes	Glomerales	Glomeraceae	Dominikia	Rhizosphere
ASV85	Glomeromycota	Paraglomeromycetes	Paraglomerales	Paraglomeraceae	Paraglomus	Shared
ASV86	Glomeromycota	Paraglomeromycetes	Paraglomerales	Paraglomeraceae	Paraglomus	Rhizosphere
ASV87	Glomeromycota	Glomeromycetes	Diversisporales	Diversisporaceae	Diversispora	Root
ASV88	Glomeromycota	Glomeromycetes	Diversisporales	Acaulosporaceae	Acaulospora	Root
ASV89	Glomeromycota	Paraglomeromycetes	Paraglomerales	Paraglomeraceae	Paraglomus	Root
ASV90	Glomeromycota	Paraglomeromycetes	Paraglomerales	Paraglomeraceae	Paraglomus	Shared
ASV91	Glomeromycota	Glomeromycetes	Diversisporales	Acaulosporaceae	Acaulospora	Rhizosphere
ASV93	Glomeromycota	Glomeromycetes	Diversisporales	Acaulosporaceae	Acaulospora	Rhizosphere
ASV97	Glomeromycota	Paraglomeromycetes	Paraglomerales	Paraglomeraceae	Paraglomus	Shared
ASV99	Glomeromycota	Glomeromycetes	Glomerales	Glomeraceae	Rhizophagus	Shared
ASV100	Glomeromycota	Glomeromycetes	Glomerales	Glomeraceae	Rhizophagus	Root
ASV101	Glomeromycota	Paraglomeromycetes	Paraglomerales	Paraglomeraceae	Paraglomus	Rhizosphere
ASV103	Glomeromycota	Glomeromycetes	Diversisporales	Acaulosporaceae	Acaulospora	Rhizosphere
ASV105	Glomeromycota	Glomeromycetes	Diversisporales	Acaulosporaceae	Acaulospora	Shared
ASV110	Glomeromycota	Glomeromycetes	Diversisporales	Acaulosporaceae	Acaulospora	Rhizosphere
ASV114	Glomeromycota	Glomeromycetes	Diversisporales	Acaulosporaceae	Acaulospora	Rhizosphere
ASV115	Glomeromycota	Glomeromycetes	Glomerales	Glomeraceae	Dominikia	Rhizosphere
ASV116	Glomeromycota	Glomeromycetes	Glomerales	Glomeraceae	Septoglomus	Root
ASV117	Glomeromycota	Glomeromycetes	Glomerales	Glomeraceae	Funneliformis	Root
ASV118	Glomeromycota	Paraglomeromycetes	Paraglomerales	Paraglomeraceae	Paraglomus	Rhizosphere
ASV119	Glomeromycota	Glomeromycetes	Glomerales	Glomeraceae	Funneliformis	Root
ASV123	Glomeromycota	Paraglomeromycetes	Paraglomerales	Paraglomeraceae	Paraglomus	Shared
ASV124	Glomeromycota	Paraglomeromycetes	Paraglomerales	Paraglomeraceae	Paraglomus	Root
ASV127	Glomeromycota	Paraglomeromycetes	Paraglomerales	Paraglomeraceae	Paraglomus	Shared
ASV128	Glomeromycota	Glomeromycetes	Diversisporales	Acaulosporaceae	Acaulospora	Rhizosphere
ASV129	Glomeromycota	Paraglomeromycetes	Paraglomerales	Paraglomeraceae	Paraglomus	Rhizosphere
ASV131	Glomeromycota	Glomeromycetes	Diversisporales	Acaulosporaceae	Acaulospora	Root
ASV132	Glomeromycota	Glomeromycetes	Glomerales	Glomeraceae	Dominikia	Rhizosphere
ASV133	Glomeromycota	Paraglomeromycetes	Paraglomerales	Paraglomeraceae	Paraglomus	Rhizosphere
ASV134	Glomeromycota	Glomeromycetes	Glomerales	Glomeraceae	Rhizophagus	Rhizosphere
ASV135	Glomeromycota	Glomeromycetes	Diversisporales	Acaulosporaceae	Acaulospora	Root
ASV136	Glomeromycota	Paraglomeromycetes	Paraglomerales	Paraglomeraceae	Paraglomus	Root
ASV137	Glomeromycota	Glomeromycetes	Glomerales	Glomeraceae	Funneliformis	Root
ASV139	Glomeromycota	Glomeromycetes	Diversisporales	Acaulosporaceae	Acaulospora	Rhizosphere
ASV140	Glomeromycota	Paraglomeromycetes	Paraglomerales	Paraglomeraceae	Paraglomus	Root
ASV141	Glomeromycota	Glomeromycetes	Diversisporales	Acaulosporaceae	Acaulospora	Rhizosphere
ASV142	Glomeromycota	Glomeromycetes	Diversisporales	Acaulosporaceae	Acaulospora	Root
ASV146	Glomeromycota	Glomeromycetes	Diversisporales	Acaulosporaceae	Acaulospora	Rhizosphere
ASV147	Glomeromycota	Paraglomeromycetes	Paraglomerales	Paraglomeraceae	Paraglomus	Root
ASV149	Glomeromycota	Glomeromycetes	Glomerales	Glomeraceae	Rhizophagus	Shared
ASV150	Glomeromycota	Glomeromycetes	Glomerales	Glomeraceae	Funneliformis	Root
ASV151	Glomeromycota	Glomeromycetes	Diversisporales	Acaulosporaceae	Acaulospora	Root
ASV152	Glomeromycota	Glomeromycetes	Glomerales	Claroideoglomeraceae	Claroideoglomus	Rhizosphere
ASV154	Glomeromycota	Glomeromycetes	Diversisporales	Acaulosporaceae	Acaulospora	Rhizosphere
ASV155	Glomeromycota	Glomeromycetes	Diversisporales	Acaulosporaceae	Acaulospora	Rhizosphere
ASV157	Glomeromycota	Glomeromycetes	Diversisporales	Acaulosporaceae	Acaulospora	Rhizosphere
ASV159	Glomeromycota	Glomeromycetes	Diversisporales	Acaulosporaceae	Acaulospora	Root
ASV160	Glomeromycota	Paraglomeromycetes	Paraglomerales	Paraglomeraceae	Paraglomus	Shared
ASV162	Glomeromycota	Glomeromycetes	Diversisporales	Acaulosporaceae	Acaulospora	Rhizosphere
ASV163	Glomeromycota	Glomeromycetes	Diversisporales	Acaulosporaceae	Acaulospora	Root
ASV164	Glomeromycota	Glomeromycetes	Glomerales	Glomeraceae	Dominikia	Rhizosphere
ASV165	Glomeromycota	Glomeromycetes	Glomerales	Glomeraceae	Rhizophagus	Root
ASV166	Glomeromycota	Glomeromycetes	Diversisporales	Acaulosporaceae	Acaulospora	Rhizosphere
ASV169	Glomeromycota	Glomeromycetes	Glomerales	Glomeraceae	Rhizophagus	Rhizosphere
ASV170	Glomeromycota	Paraglomeromycetes	Paraglomerales	Paraglomeraceae	Paraglomus	Shared
ASV175	Glomeromycota	Glomeromycetes	Diversisporales	Acaulosporaceae	Acaulospora	Rhizosphere
ASV181	Glomeromycota	Glomeromycetes	Glomerales	Glomeraceae	Funneliformis	Root
ASV182	Glomeromycota	Glomeromycetes	Glomerales	Glomeraceae	Dominikia	Rhizosphere
ASV184	Glomeromycota	Glomeromycetes	Glomerales	Glomeraceae	Rhizophagus	Root
ASV188	Glomeromycota	Paraglomeromycetes	Paraglomerales	Paraglomeraceae	Paraglomus	Root
ASV191	Glomeromycota	Glomeromycetes	Diversisporales	Acaulosporaceae	Acaulospora	Rhizosphere
ASV193	Glomeromycota	Paraglomeromycetes	Paraglomerales	Paraglomeraceae	Paraglomus	Rhizosphere
ASV195	Glomeromycota	Glomeromycetes	Glomerales	Glomeraceae	Rhizophagus	Rhizosphere
ASV197	Glomeromycota	Glomeromycetes	Glomerales	Glomeraceae	Dominikia	Rhizosphere
ASV198	Glomeromycota	Glomeromycetes	Diversisporales	Acaulosporaceae	Acaulospora	Shared
ASV199	Glomeromycota	Glomeromycetes	Diversisporales	Acaulosporaceae	Acaulospora	Root
ASV200	Glomeromycota	Glomeromycetes	Glomerales	Glomeraceae	Rhizophagus	Root
ASV201	Glomeromycota	Glomeromycetes	Glomerales	Glomeraceae	Rhizophagus	Root
ASV203	Glomeromycota	Paraglomeromycetes	Paraglomerales	Paraglomeraceae	Paraglomus	Root
ASV205	Glomeromycota	Glomeromycetes	Diversisporales	Acaulosporaceae	Acaulospora	Rhizosphere
ASV206	Glomeromycota	Paraglomeromycetes	Paraglomerales	Paraglomeraceae	Paraglomus	Root
ASV208	Glomeromycota	Glomeromycetes	Diversisporales	Acaulosporaceae	Acaulospora	Rhizosphere
ASV209	Glomeromycota	Glomeromycetes	Glomerales	Glomeraceae	Rhizophagus	Rhizosphere
ASV210	Glomeromycota	Glomeromycetes	Diversisporales	Acaulosporaceae	Acaulospora	Rhizosphere
ASV212	Glomeromycota	Glomeromycetes	Glomerales	Glomeraceae	Rhizophagus	Root
ASV214	Glomeromycota	Glomeromycetes	Glomerales	Glomeraceae	Rhizophagus	Root
ASV215	Glomeromycota	Glomeromycetes	Glomerales	Glomeraceae	Rhizophagus	Shared
ASV216	Glomeromycota	Glomeromycetes	Diversisporales	Acaulosporaceae	Acaulospora	Rhizosphere
ASV217	Glomeromycota	Glomeromycetes	Diversisporales	Acaulosporaceae	Acaulospora	Rhizosphere
ASV218	Glomeromycota	Glomeromycetes	Glomerales	Glomeraceae	Dominikia	Rhizosphere
ASV219	Glomeromycota	Glomeromycetes	Diversisporales	Acaulosporaceae	Acaulospora	Rhizosphere
ASV220	Glomeromycota	Glomeromycetes	Glomerales	Claroideoglomeraceae	Claroideoglomus	Rhizosphere
ASV221	Glomeromycota	Glomeromycetes	Glomerales	Glomeraceae	Dominikia	Rhizosphere
ASV225	Glomeromycota	Glomeromycetes	Diversisporales	Acaulosporaceae	Acaulospora	Shared
ASV227	Glomeromycota	Glomeromycetes	Diversisporales	Acaulosporaceae	Acaulospora	Rhizosphere
ASV228	Glomeromycota	Paraglomeromycetes	Paraglomerales	Paraglomeraceae	Paraglomus	Root
ASV229	Glomeromycota	Glomeromycetes	Glomerales	Glomeraceae	Rhizophagus	Rhizosphere
ASV230	Glomeromycota	Glomeromycetes	Diversisporales	Acaulosporaceae	Acaulospora	Shared
ASV233	Glomeromycota	Glomeromycetes	Diversisporales	Acaulosporaceae	Acaulospora	Rhizosphere
ASV235	Glomeromycota	Glomeromycetes	Glomerales	Glomeraceae	Rhizophagus	Root
ASV236	Glomeromycota	Glomeromycetes	Diversisporales	Acaulosporaceae	Acaulospora	Root
ASV237	Glomeromycota	Glomeromycetes	Glomerales	Glomeraceae	Funneliformis	Root
ASV238	Glomeromycota	Glomeromycetes	Glomerales	Glomeraceae	Rhizophagus	Shared
ASV240	Glomeromycota	Glomeromycetes	Glomerales	Glomeraceae	Rhizophagus	Root
ASV243	Glomeromycota	Glomeromycetes	Glomerales	Glomeraceae	Rhizophagus	Root
ASV244	Glomeromycota	Glomeromycetes	Glomerales	Glomeraceae	Rhizophagus	Rhizosphere
ASV246	Glomeromycota	Glomeromycetes	Diversisporales	Acaulosporaceae	Acaulospora	Root
ASV247	Glomeromycota	Glomeromycetes	Glomerales	Glomeraceae	Rhizophagus	Root
ASV248	Glomeromycota	Paraglomeromycetes	Paraglomerales	Paraglomeraceae	Paraglomus	Root
ASV249	Glomeromycota	Glomeromycetes	Glomerales	Glomeraceae	Rhizophagus	Root
ASV252	Glomeromycota	Paraglomeromycetes	Paraglomerales	Paraglomeraceae	Paraglomus	Shared
ASV253	Glomeromycota	Glomeromycetes	Diversisporales	Acaulosporaceae	Acaulospora	Rhizosphere
ASV255	Glomeromycota	Glomeromycetes	Diversisporales	Acaulosporaceae	Acaulospora	Rhizosphere
ASV257	Glomeromycota	Glomeromycetes	Diversisporales	Acaulosporaceae	Acaulospora	Rhizosphere
ASV258	Glomeromycota	Glomeromycetes	Diversisporales	Acaulosporaceae	Acaulospora	Rhizosphere
ASV259	Glomeromycota	Glomeromycetes	Glomerales	Glomeraceae	Dominikia	Rhizosphere
ASV260	Glomeromycota	Glomeromycetes	Glomerales	Glomeraceae	Septoglomus	Rhizosphere
ASV261	Glomeromycota	Glomeromycetes	Diversisporales	Diversisporaceae	Diversispora	Root
ASV262	Glomeromycota	Glomeromycetes	Glomerales	Glomeraceae	Rhizophagus	Root
ASV263	Glomeromycota	Glomeromycetes	Glomerales	Glomeraceae	Dominikia	Rhizosphere
ASV264	Glomeromycota	Glomeromycetes	Glomerales	Glomeraceae	Rhizophagus	Root
ASV265	Glomeromycota	Glomeromycetes	Glomerales	Glomeraceae	Funneliformis	Root
ASV267	Glomeromycota	Glomeromycetes	Glomerales	Claroideoglomeraceae	Claroideoglomus	Rhizosphere
ASV269	Glomeromycota	Glomeromycetes	Glomerales	Glomeraceae	Rhizophagus	Root
ASV270	Glomeromycota	Paraglomeromycetes	Paraglomerales	Paraglomeraceae	Paraglomus	Root
ASV271	Glomeromycota	Glomeromycetes	Diversisporales	Acaulosporaceae	Acaulospora	Root
ASV274	Glomeromycota	Paraglomeromycetes	Paraglomerales	Paraglomeraceae	Paraglomus	Root
ASV275	Glomeromycota	Paraglomeromycetes	Paraglomerales	Paraglomeraceae	Paraglomus	Rhizosphere
ASV276	Glomeromycota	Glomeromycetes	Diversisporales	Acaulosporaceae	Acaulospora	Rhizosphere
ASV278	Glomeromycota	Paraglomeromycetes	Paraglomerales	Paraglomeraceae	Paraglomus	Root
ASV279	Glomeromycota	Paraglomeromycetes	Paraglomerales	Paraglomeraceae	Paraglomus	Root
ASV280	Glomeromycota	Glomeromycetes	Glomerales	Glomeraceae	Dominikia	Rhizosphere
ASV281	Glomeromycota	Glomeromycetes	Diversisporales	Acaulosporaceae	Acaulospora	Rhizosphere
ASV283	Glomeromycota	Glomeromycetes	Diversisporales	Acaulosporaceae	Acaulospora	Rhizosphere
ASV284	Glomeromycota	Glomeromycetes	Diversisporales	Acaulosporaceae	Acaulospora	Rhizosphere
ASV285	Glomeromycota	Glomeromycetes	Diversisporales	Acaulosporaceae	Acaulospora	Rhizosphere
ASV286	Glomeromycota	Paraglomeromycetes	Paraglomerales	Paraglomeraceae	Paraglomus	Root
ASV289	Glomeromycota	Glomeromycetes	Glomerales	Glomeraceae	Rhizophagus	Shared
ASV290	Glomeromycota	Glomeromycetes	Diversisporales	Acaulosporaceae	Acaulospora	Rhizosphere
ASV291	Glomeromycota	Glomeromycetes	Glomerales	Glomeraceae	Rhizophagus	Rhizosphere
ASV293	Glomeromycota	Glomeromycetes	Diversisporales	Acaulosporaceae	Acaulospora	Rhizosphere
ASV294	Glomeromycota	Glomeromycetes	Glomerales	Glomeraceae	Septoglomus	Rhizosphere
ASV295	Glomeromycota	Paraglomeromycetes	Paraglomerales	Paraglomeraceae	Paraglomus	Root
ASV296	Glomeromycota	Paraglomeromycetes	Paraglomerales	Paraglomeraceae	Paraglomus	Shared
ASV297	Glomeromycota	Glomeromycetes	Glomerales	Glomeraceae	Rhizophagus	Root
ASV300	Glomeromycota	Paraglomeromycetes	Paraglomerales	Paraglomeraceae	Paraglomus	Rhizosphere
ASV301	Glomeromycota	Glomeromycetes	Diversisporales	Acaulosporaceae	Acaulospora	Rhizosphere
ASV302	Glomeromycota	Glomeromycetes	Diversisporales	Acaulosporaceae	Acaulospora	Rhizosphere
ASV303	Glomeromycota	Glomeromycetes	Glomerales	Claroideoglomeraceae	Claroideoglomus	Rhizosphere
ASV304	Glomeromycota	Glomeromycetes	Diversisporales	Acaulosporaceae	Acaulospora	Rhizosphere
ASV306	Glomeromycota	Glomeromycetes	Glomerales	Glomeraceae	Septoglomus	Rhizosphere
